# Supplementary material for: Curcumin-Loaded Platelet Membrane Bioinspired Chitosan-Modified Liposome for Effective Cancer Therapy
Source: Pharmaceutics. 2023 Feb 13;15(2):631. doi: 10.3390/pharmaceutics15020631 (PMC9965064; doi:10.3390/pharmaceutics15020631)
Supplement: Supplementary file 1 [file pharmaceutics-15-00631-s001.zip]

Archive with 1 entries (1 files):
- pharmaceutics-2131093-supplementary.pdf
